# Supplementary material for: Titin-Truncating variants predispose to dilated cardiomyopathy in populations genetically similar to african and european reference populations
Source: PLoS Genet. 2025 Jun 13;21(6):e1011727. doi: 10.1371/journal.pgen.1011727 (PMC12237270; doi:10.1371/journal.pgen.1011727)
Supplement: S1 Table — (XLSX) [file pgen.1011727.s001.xlsx]

## Sheet: Sheet1
Study Cohort	PMID	N cohort participants	N hiPSI TTNtv carriers (%)	N Patient with DCM (%)	AFR DCM OR (95% CI)	EUR DCM OR (95% CI)
PMBB	31216868	10289	142 (1.4%)	570 (5.5%)	1.8 (0.2–13.7)	18.7 (9.1–39.4)
Geisinger	31216868	61040	359 (0.6%)	595 (1.0%)	NA	10.8 (7.0–16.0)
Jackson Heart Study	31216868	2974	18 (0.6%)	29 (1.0%)	0	NA
All of Us	39196186	144058	721 (0.5%)	5,428 (3.8%)	3.19 (1.97-5.15)	3.85 (2.94–5.04)
