# Supplementary material for: Titin-Truncating variants predispose to dilated cardiomyopathy in populations genetically similar to african and european reference populations
Source: PLoS Genet. 2025 Jun 13;21(6):e1011727. doi: 10.1371/journal.pgen.1011727 (PMC12237270; doi:10.1371/journal.pgen.1011727)
Supplement: S2 Table — (XLSX) [file pgen.1011727.s002.xlsx]

## Sheet: Sheet1
Regression Term	DCM Odds Ratio	LCB	UCB	P
hiPSI	6.2	4.38	8.79	9.13e-25
AFR (0.1)	1.26	0.79	1.99	0.33
hiPSI:AFR (0.1)	0.96	0.9	1.05	0.43
