# Supplementary material for: Titin-Truncating variants predispose to dilated cardiomyopathy in populations genetically similar to african and european reference populations
Source: PLoS Genet. 2025 Jun 13;21(6):e1011727. doi: 10.1371/journal.pgen.1011727 (PMC12237270; doi:10.1371/journal.pgen.1011727)
Supplement: S3 Table — (XLSX) [file pgen.1011727.s003.xlsx]

## Sheet: Sheet1
Regression Term	Beta LVEF	LCB	UCB	P
hiPSI	-10.1	-12.83	-7.37	4.53e-13
AFR (0.1)	-0.87	-3.33	1.58	0.49
hiPSI: AFR (0.1)	-0.33	-0.99	0.32	0.32
