# Supplementary material for: Titin-Truncating variants predispose to dilated cardiomyopathy in populations genetically similar to african and european reference populations
Source: PLoS Genet. 2025 Jun 13;21(6):e1011727. doi: 10.1371/journal.pgen.1011727 (PMC12237270; doi:10.1371/journal.pgen.1011727)
Supplement: S4 Table — (XLSX) [file pgen.1011727.s004.xlsx]

## Sheet: Sheet1
Regression Term	Afib OR	LCB	UCB	P
hiPSI	1.86	1.44	2.42	4.68e-05
AFR (0.1)	1.16	0.89	1.51	1
hiPSI: AFR (0.1)	0.99	0.92	1.08	0.21
